# Supplementary material for: Modeling Metal(loid)s Transport in Arid Mountain Headwater Andean Basin: A WASP-Based Approach
Source: Water (Basel). Author manuscript; Available in PMC 2026 Jun 26. (PMC12292266; doi:10.3390/w17131905)
Supplement: Supplement1 [file NIHMS2094958-supplement-Supplement1.zip]

Archive with 1 entries (1 files):
- water-3635594-supplementary.pdf
